# Supplementary material for: Time Series Analysis of the Bacillus subtilis Sporulation Network Reveals Low Dimensional Chaotic Dynamics
Source: Front Microbiol. 2016 Nov 7;7:1760. doi: 10.3389/fmicb.2016.01760 (PMC5097912; doi:10.3389/fmicb.2016.01760)
Supplement: Supplementary file 2 [file Presentation2.ZIP]

Archive with 8 entries (7 files):
- Latex_Supplementary/
- Latex_Supplementary/Figure_S1.jpg
- Latex_Supplementary/Figure_S2.jpeg
- Latex_Supplementary/Figure_S3.jpeg
- Latex_Supplementary/Figure_S4.jpeg
- Latex_Supplementary/Figure_S5.jpg
- Latex_Supplementary/Lecca_Ihekwaba_SupplementaryMaterial.pdf
- Latex_Supplementary/Lecca_Ihekwaba_SupplementaryMaterial.tex
