# Supplementary material for: Time Series Analysis of the Bacillus subtilis Sporulation Network Reveals Low Dimensional Chaotic Dynamics
Source: Front Microbiol. 2016 Nov 7;7:1760. doi: 10.3389/fmicb.2016.01760 (PMC5097912; doi:10.3389/fmicb.2016.01760)
Supplement: Supplementary file 2 [file Presentation2.ZIP › Latex_Supplementary/Lecca_Ihekwaba_SupplementaryMaterial.tex]

%%%%%%%%%%%%%%%%%%%%%%%%%%%%%%%%%%%%%%%%%%%%%%%%%%%%%%%%%%%%%%%%%%%%%%%%%%%%%%%%%%%%%%%%%%%%%%%%%%%%%%%%%%%%%%%%%%%%%%%%%%%%%%%%%%%%%%%%%%%%%%%%%%%%%%%%%%%
% This is just an example/guide for you to refer to when producing your supplementary material for your Frontiers article.                                 %
%%%%%%%%%%%%%%%%%%%%%%%%%%%%%%%%%%%%%%%%%%%%%%%%%%%%%%%%%%%%%%%%%%%%%%%%%%%%%%%%%%%%%%%%%%%%%%%%%%%%%%%%%%%%%%%%%%%%%%%%%%%%%%%%%%%%%%%%%%%%%%%%%%%%%%%%%%%

%%% Version 2.2 Generated 2016/02/09 %%%
%%% You will need to have the following packages installed: datetime, fmtcount, etoolbox, fcprefix, which are normally inlcuded in WinEdt. %%%
%%% In http://www.ctan.org/ you can find the packages and how to install them, if necessary. %%%
%%%  NB logo1.jpg is required in the path in order to correctly compile front page header %%%

\documentclass{frontiers_suppmat} % for all articles

\usepackage{amsmath, amsthm, amssymb, amsfonts}
\usepackage{url,hyperref,lineno,microtype}
\usepackage[onehalfspacing]{setspace}
\usepackage{graphicx}
%\usepackage{capt-of}
\usepackage{amssymb}
\usepackage{amsmath}


%\usepackage[rightcaption]{sidecap}

%\usepackage{booktabs}
%\usepackage{varwidth}

\usepackage{xr}
\externaldocument{Lecca_Ihekwaba_Frontiers2016}

% Leave a blank line between paragraphs in stead of using \\
% Leave a blank line between paragraphs instead of using \\
\def\keyFont{\fontsize{8}{11}\helveticabold }
\def\firstAuthorLast{Lecca {et~al.}} %use et al only if is more than 1 author
\def\Authors{Paola Lecca*, Ivan Mura, Angela Re, Gary Barker and Adaoha Ihekwaba*}
% Affiliations should be keyed to the author's name with superscript numbers and be listed as follows: Laboratory, Institute, Department, Organization, City, State abbreviation (USA, Canada, Australia), and Country (without detailed address information such as city zip codes or street names).
% If one of the authors has a change of address, list the new address below the correspondence details using a superscript symbol and use the same symbol to indicate the author in the author list.
% The Corresponding Author should be marked with an asterisk
% Provide the exact contact address (this time including street name and city zip code) and email of the corresponding author
\def\corrAuthor{Paola Lecca\\Department of Mathematics, University of Trento\\ via Somamrive 14, 38123 Povo (Trento), Italy}

\def\corrEmail{paola.lecca@unitn.it}


\begin{document}
\onecolumn
\firstpage{1}

\title[Supplementary Material]{{\helveticaitalic{Supplementary Material}}:
\\ \helvetica{Time series analysis of the Bacillus subtilis sporulation network reveals low dimensional chaotic dynamics}} %Please insert the title of your article here

\author[\firstAuthorLast ]{\Authors} %This field will be automatically populated
\correspondance{} %This field will be automatically populated

%\extraAuth{}% If there are more than 1 corresponding author, comment this line and uncomment the next one.
\extraAuth{Adaoha Ihekwaba \\ Gut Health and Food Safety
Institute of Food Research,\\
Norwich Research Park,
Colney, Norwich
NR4 7UA, UK\\
 Adaoha.Ihekwaba@ifr.ac.uk}

\maketitle

%%%%%%%%%%%%%%%%%%%%%%%%%%%%%%%%%%%%%%%%%%%%%%%%%%%%%%%%%%%%%%%%%%%%%%%%%%%%%%%%%%%%%%%%
\section{Ordinary differential equations and parameters of the network model}
%%%%%%%%%%%%%%%%%%%%%%%%%%%%%%%%%%%%%%%%%%%%%%%%%%%%%%%%%%%%%%%%%%%%%%%%%%%%%%%%%%%%%%%%
We report here the ordinary differential equations (ODEs) and the parameters of the model of the \emph{B. subtilis} sporulation initiation network published in \cite{Ihe2014}. All state variables are in normal text, all parameters in italic. Parameter names are formed by a sequence of tokens separate by underscore characters (``\_''). They  begin with letter $k$ for reaction rates, or $Kk$ for Hill function parameters, or $n$ for Hill function exponents, followed by a token that indicates the biological process, followed by a token that indicates the species the process is active upon, and possibly followed by a token that identifies a regulatory species (when it exists), or a partner species in the reaction (e.g., phosphotransfers). The only exception to this notation is for the mRNA and the protein degradation rates, which are denoted by $degm$ and $degp$, respectively, and which do not change depending on the species. 
As the concentration of the  IPTG and SS species does not change over time, no differential equations exist in the model for these two species.  
The Tables \ref{Tab:S1}, \ref{Tab:S2}, and \ref{Tab:S3} collect all the parameters, explain their their biological meaning and report their value. The ODEs are given in Table \ref{Tab:S4}. The time is measured in seconds, and the abundance of the species in nM.

\begin{center}
\begin{table}[!hbt]
\textbf{\refstepcounter{table}\label{Tab:S1} Table S\arabic{table}. }{Parameters of the input signal sub-model}
\begin{center}
\processtable{ }
{\scalebox{0.9}{\begin{tabular}{lll}\toprule
Parameter Name & Meaning & Value\\\midrule
k\_tr\_laci & rate of translation of lacI &  0.1\\
degm & rate of mRNA degradation & 9.0058 \\ 
k\_trl\_laci & rate of lacI translation & 0.2 \\
k\_re\_laci  & rate of lacI reactivation & 0.01 \\
k\_in\_laci  & rate of lacI inactivation & 0.00012\\
degp & rate of protein degradation & 0.0208\\
k\_trbasal\_kina & basal rate of KinA transcription & 0.24  \\
k\_tr\_kina\_laci  & rate of lacI induced  transcription of KinA & 50 \\
Kk\_tr\_kina\_laci & Hill parameter for the lacI induced transcription of KinA & 50  \\
k\_tr\_kina\_spo0a & rate of Spo0A induced  transcription of KinA & 1.95\\
Kk\_tr\_kina\_spo0a & Hill parameter for the Spo0A induced transcription of KinA & 2,100 \\
k\_dim\_kina & rate of KinA dimerization & 0.001\\
k\_undim\_kina & rate of KinA dimer dissociation & 0.25\\ 
k\_trl\_kina & rate of KinA translation & 0.0659\\ 
k\_ph\_kina & rate of KinA dimer phosphorylation & 0.001 \\\botrule
\end{tabular}}}{}\end{center}
\end{table}
\end{center}

\begin{center}
\begin{table}[!ht]
\textbf{\refstepcounter{table}\label{Tab:S2} Table S\arabic{table}. }{Parameters of the phosphorelay sub-model.}
\begin{center}
\processtable{ }
{\scalebox{0.9}{\begin{tabular}{lll}\toprule
Parameter Name & Meaning & Value \\ \midrule
k\_pht\_kina\_spo0f & rate of KinA dimer to Spo0F phosphotransfer & 0.001\\
k\_trl\_spo0f & rate of Spo0F translation & 0.0723\\
k\_deph\_spo0f  & rate of Spo0F dephosphorylation & 0.05 \\
k\_pht\_spo0f\_spo0b  & rate of Spo0F to Spo0B phosphotransfer & 0.001 \\
k\_trl\_spo0b  & rate of Spo0B translation & 0.1076\\
k\_pht\_spo0b\_spo0a  & rate of Spo0B to Spo0A phosphotransfer & 0.02 \\ 
k\_trl\_spo0a  & rate of Spo0A translation & 0.2143\\ 
k\_deph\_spo0a  & rate of Spo0A dephosphorylation & 0.05\\
k1\_tr\_spo0a\_spo0a & rate of Spo0A repressed transcription of Spo0A & 0.013888 \\
Kk1\_tr\_spo0a\_spo0a & Hill parameter for the Spo0A repressed transcription of Spo0A & 100\\
k2\_tr\_spo0a\_spo0a & rate of Spo0A induced transcription of Spo0A & 0.13888\\ 
Kk2\_tr\_spo0a\_spo0a & Hill parameter for the Spo0A induced transcription of Spo0A & 150 \\
k\_tr\_spo0b & rate of Spo0B transcription & 0.2384\\
k\_tr\_spo0f\_spo0a & rate of Spo0A induced transcription of Spo0F & 0.1 \\ 
Kk\_tr\_spo0f\_spo0a & Hill parameter for the Spo0A induced transcription of Spo0F & 50\\ \botrule
\end{tabular}}}{}\end{center}
\end{table}
\end{center}


\begin{center}
\begin{table}[!hbt]
\textbf{\refstepcounter{table}\label{Tab:S3} Table S\arabic{table}. }{Parameters of the gene expression sub-model.}
\begin{center}
\processtable{ }
{\scalebox{0.9}{\begin{tabular}{lll}\toprule
Parameter Name & Meaning & Value\\ \midrule
k\_trbasal\_spolla  & basal rate of SpollA transcription & 0.0277\\
k\_tr\_spolla\_spo0a  & rate of Spo0A induced transcription of SpollA & 0.4166 \\
n\_tr\_spolla\_spo0a & Hill coefficient for Spo0A induced transcription of SpollA & 4 \\ 
Kk\_tr\_spolla\_spo0a & Hill parameter for Spo0A induced transcription of SpollA & 140\\ 
k\_trbasal\_spolle &  basal rate of SpollE transcription & 0.0208\\ 
k\_tr\_spolle\_spo0a  & rate of Spo0A induced transcription of SpollE & 140 \\
n\_tr\_spolle\_spo0a & Hill coefficient for Spo0A induced transcription of SpollE & 4 \\ 
Kk\_tr\_spolle\_spo0a & Hill parameter for Spo0A induced transcription of SpollE & 230\\
k\_trbasal\_spollg &  basal rate of SpollG transcription & 0.0222\\ 
k\_tr\_spollg\_spo0a  & rate of Spo0A induced transcription of SpollG & 0.729 \\ 
n\_tr\_spollg\_spo0a & Hill coefficient for Spo0A induced transcription of SpollG & 4\\ 
Kk\_tr\_spollg\_spo0a & Hill parameter for Spo0A induced transcription of SpollG & 1,700\\ 
k\_trl\_aa  & rate of AA translation & 0.125\\ 
k\_trl\_ab  & rate of AB translation & 0.0555\\ 
k\_trl\_ac  & rate of AC translation & 0.138\\ 
k\_trl\_iie  & rate of IIE translation & 0.138\\ 
k\_trl\_ga  & rate of GA translation & 0.034\\ 
k\_trl\_gb  & rate of GB translation & 0.0138\\ \botrule
\end{tabular}}}{}\end{center}
\end{table}
\end{center}


\begin{center}
\begin{table}[!hbt]
\textbf{\refstepcounter{table}\label{Tab:S4} Table S\arabic{table}. }{Ordinary differential equations describing the dynamics of \emph{B. Subtilis} sporulation initiation network.}
\begin{center}
%\processtable{ }
{\begin{tabular}{l}\toprule
$
\begin{array}{rcl}
\frac {d} {dt} \mathrm{laci\_t}   &=& k\_tr\_laci - degm \cdot \mathrm{laci\_t}\\

\frac {d} {dt} \mathrm{laci} &=& k\_trl\_laci \cdot \mathrm{laci\_t} + k\_re\_laci \cdot \mathrm{laci\_d} - k\_in\_laci \cdot \mathrm{laci}\cdot \mathrm{IPTG} - degp \cdot \mathrm{laci}\\ 

\frac {d} {dt} \mathrm{laci\_d} & = & - k\_re\_laci \cdot \mathrm{laci\_d} + 
k\_in\_laci \cdot \mathrm{laci}\cdot \mathrm{IPTG} - degp \cdot \mathrm{laci\_d}\\

\frac {d} {dt} \mathrm{kina\_t} & = & \left( k\_trbasal\_kina + \frac{k\_tr\_kina\_laci \cdot Kk\_tr\_kina\_laci^2}{Kk\_tr\_kina\_laci^2 + laci^2}\right) \cdot
  \left( 1 + \frac{k\_tr\_kina\_spo0a \cdot  \mathrm{spo0ap}^2}{Kk\_tr\_kina\_spo0ap^2 + \mathrm{spo0ap}^2} \right) \\
  && 
- degm \cdot \mathrm{kina\_t}  \\

\frac {d}{dt} \mathrm{kina} & = & -degp \cdot  \mathrm{kinA} - 2\cdot k\_dim\_kina \cdot \mathrm{kina} \cdot \mathrm{kina} + 2 \cdot k\_undim\_kina \cdot \mathrm{dimkina} \\
&& + 2\cdot degp \cdot  \mathrm{dimkina} + 2\cdot degp \cdot  \mathrm{dimkinap}
+ 2\cdot k\_undim\_kina \cdot  \mathrm{dimkinap}  \\
&&  + k\_trl\_kina \cdot \mathrm{kina\_t}  \\

\frac {d}{dt}\mathrm{dimkina}  &=& k\_dim\_kina \cdot  \mathrm{kina} \cdot  \mathrm{kina}
- k\_undim\_kina \cdot \mathrm{dimkina} - 2 \cdot degp \cdot \mathrm{dimkina} \\
 && - k\_ph\_kina \cdot \mathrm{dimkina} \cdot  \mathrm{SS} + k\_pht\_kina\_spo0f \cdot \mathrm{dimkinap} \cdot \mathrm{spo0f} \\

\frac {d}{dt}\mathrm{dimkinap}  &=& k\_ph\_kina \cdot \mathrm{dimkina} \cdot  \mathrm{SS} 
 - k\_pht\_kina\_spo0f \cdot \mathrm{dimkinap} \cdot \mathrm{spo0f}\\
 && -2 \cdot degp \cdot \mathrm{dimkinap} 
-k\_undim\_kina \cdot \mathrm{dimkinap}\\ 

\frac {d}{dt}\mathrm{spo0f} &=& k\_trl\_spo0f \cdot \mathrm{spo0f\_t} - 
degp \cdot \mathrm{spo0f} - k\_pht\_kina\_spo0f \cdot \mathrm{dimkinap} \cdot \mathrm{spo0f}\\
  && + k\_deph\_spo0f \cdot \mathrm{spo0fp} + k\_pht\_spo0f\_spo0b \cdot  \mathrm{spo0fp}   \cdot  \mathrm{spo0b}\\

\frac {d}{dt}\mathrm{spo0fp}  &=&k\_pht\_kina\_spo0f \cdot \mathrm{dimkinap} \cdot \mathrm{spo0f} - k\_deph\_spo0f \cdot \mathrm{spo0fp} \\ 
 && - degp \cdot \mathrm{spo0fp} -  k\_pht\_spo0f\_spo0b \cdot  \mathrm{spo0fp}   \cdot  \mathrm{spo0b}\\

\frac {d}{dt}\mathrm{spo0b} &=& k\_trl\_spo0b \cdot \mathrm{spo0b\_t} - degp \cdot \mathrm{spo0b}  -  k\_pht\_spo0f\_spo0b \cdot  \mathrm{spo0fp}   \cdot  \mathrm{spo0b}\\ &&
 + k\_pht\_spo0b\_spo0a \cdot \mathrm{spo0bp} \cdot  \mathrm{spo0a}\\

\frac {d}{dt}\mathrm{spo0bp}  &=& k\_pht\_spo0f\_spo0b \cdot  \mathrm{spo0fp}   \cdot  \mathrm{spo0b} 
  - k\_pht\_spo0b\_spo0a \cdot \mathrm{spo0bp} \cdot  \mathrm{spo0a}\\ 
&&  -degp \cdot \mathrm{spo0bp}\\

\frac {d}{dt}\mathrm{spo0a}  &=& k\_trl\_spo0a \cdot \mathrm{spo0a\_t} - degp\cdot  \mathrm{spo0a}  - k\_pht\_spo0b\_spo0a \cdot \mathrm{spo0bp} \cdot  \mathrm{spo0a}\\
&& + k\_deph\_spo0a \cdot \mathrm{spo0ap} \\

\frac {d}{dt}\mathrm{spo0ap} &=& - degp \cdot \mathrm{spo0ap} + 
k\_pht\_spo0b\_spo0a \cdot \mathrm{spo0bp} \cdot  \mathrm{spo0a} -k\_deph\_spo0a \cdot   \mathrm{spo0ap}\\

\frac {d}{dt}\mathrm{spolla\_t} &=& k\_trbasal\_spolla + 
\frac{k\_tr\_spolla\_spo0a \cdot \mathrm{spo0ap}^{n\_tr\_spolla\_spo0a}}
{\mathrm{spo0ap}^{n\_tr\_spolla\_spo0a} + Kk\_tr\_spolla\_spo0a^{n\_tr\_spolla\_spo0a}}\\
 && - degm \cdot \mathrm{spolla\_t} \\ 

\frac {d}{dt}\mathrm{spolle\_t} &=& k\_trbasal\_spolle + 
\frac{k\_tr\_spolle\_spo0a \cdot \mathrm{spo0ap}^{n\_tr\_spolle\_spo0a}}
{\mathrm{spo0ap}^{n\_tr\_spolle\_spo0a} + Kk\_tr\_spolle\_spo0a^{n\_tr\_spolle\_spo0a}}\\
 && - degm \cdot \mathrm{spolle\_t} \\ 

 \frac {d}{dt}\mathrm{spollg\_t} &=& k\_trbasal\_spollg + 
\frac{k\_tr\_spollg\_spo0a \cdot \mathrm{spo0ap}^{n\_tr\_spollg\_spo0a}}
{\mathrm{spo0ap}^{n\_tr\_spollg\_spo0a} + Kk\_tr\_spollg\_spo0a^{n\_tr\_spollg\_spo0a}}\\
&& - degm \cdot \mathrm{spollg\_t} \\ 

\frac {d}{dt}\mathrm{aa} &=& k\_trl\_aa\_t \cdot \mathrm{spolla\_t} - degp \cdot \mathrm{aa}\\

\frac {d}{dt}\mathrm{ab} &=& k\_trl\_ab\_t \cdot \mathrm{spolla\_t} - degp \cdot \mathrm{ab}\\

\frac {d}{dt}\mathrm{ac} &=& k\_trl\_ac\_t \cdot \mathrm{spolla\_t} - degp \cdot \mathrm{ac}\\

\frac {d}{dt}\mathrm{iie} &=& k\_trl\_iie\_t \cdot \mathrm{spolle\_t} - degp \cdot \mathrm{iie}\\

\frac {d}{dt}\mathrm{ga} &=& k\_trl\_ga\_t \cdot \mathrm{spollg\_t} - degp \cdot \mathrm{ga}\\

\frac {d}{dt}\mathrm{gb} &=& k\_trl\_gb\_t \cdot \mathrm{spollg\_t} - degp \cdot \mathrm{gb}\\

\frac {d}{dt}\mathrm{spo0a\_t} &=& \frac{k1\_tr\_spo0a\_spo0a \cdot Kk1\_tr\_spo0a\_spo0a}
{Kk1\_tr\_spo0a\_spo0a + \mathrm{spo0ap} }+ 
\frac{k2\_tr\_spo0a\_spo0a \cdot \mathrm{spo0ap}^2}
{Kk2\_tr\_spo0a\_spo0a^2 +\mathrm{spo0ap}^2 } - degm \cdot \mathrm{spo0a\_t}\\

\frac {d}{dt}\mathrm{spo0b\_t}  &=& k\_tr\_spo0b - degm \cdot \mathrm{spo0b\_t}  \\

\frac {d}{dt} \mathrm{spo0f\_t} &=&   k\_trbasal\_spo0f + 
\frac{k\_tr\_spo0f\_spo0a \cdot \mathrm{spo0ap}^2}
{Kk\_tr\_spo0f\_spo0a^2 +\mathrm{spo0ap}^2 } - degm \cdot \mathrm{spo0f\_t}\\
\end{array}$\\
\botrule
\end{tabular}}{}\end{center}
\end{table}
\end{center}

\clearpage

%%%%%%%%%%%%%%%%%%%%%%%%%%%%%%%%%%%%%%%%%%%%%%%%%%%%%%%%%%%%%%%%%%%%%%%%%%%%%%%%%%%%%%%%
\section{Supplementary analyses}
%%%%%%%%%%%%%%%%%%%%%%%%%%%%%%%%%%%%%%%%%%%%%%%%%%%%%%%%%%%%%%%%%%%%%%%%%%%%%%%%%%%%%%%%
This section collects the results of (i) the sensitivity analysis performed on a smaller range of parameter variation (Figure \ref{figS1}; (ii) the comparison between complexity indices estimated from the model time series and for coloured and power- spectrum noise (Figures \ref{fig:pink}, \ref{fig:red}, and \ref{fig:power}), that confirm that the complex behavior is due to chaos rather than to noise, and (iii) the recurrence plots (Figure \ref{figRP}). Table \ref{Tab:S5} reports the results of the the recurrence quantification analysis (RQA). RQA quantifies the number and duration of recurrences of a dynamical system presented by its state space trajectory \citep{Rplots}.


\subsection{Sensitivity analysis}

\begin{figure}[!hbt]
	\centering
	\vspace{-.5cm}
		\includegraphics[width=12cm]{./Figures/Figure_S1.jpg}
		\caption{Heatmap summarizing the results of sensitivity analysis. The size of the interval of parameter varaitiosn is defined by $q=2$ in Eq. \ref{paramDEF}. The most sensitive molecular species are $aa, ga, spo0b, ab, laci\_d, gb, spo0a$. They are sensitive to the 50\% of the parameters.}
	\label{figS1}
\end{figure}

\clearpage 
\subsection{Distinguishing chaos from noise}
\begin{figure}[!hbt]
	\centering
		\includegraphics[width=7cm]{./Figures/Figure_S2.jpeg}
		\caption{Complexity indices (right-handside heatmap) and linear correlation coefficient significance for the time behaviour of Lyapunov exponents (left-handside heatmap)  estimated for the model time series and for a pink noise signal.}
	\label{fig:pink}
\end{figure}

\begin{figure}[!hbt]
	\centering
		\includegraphics[width=7cm]{./Figures/Figure_S3.jpeg}
		\caption{Complexity indices (right-handside heatmap) and linear correlation coefficient significance for the time behaviour of Lyapunov exponents (left-handside heatmap)  estimated for the model time series and for a red noise signal.}
	\label{fig:red}
\end{figure}


\begin{figure}[!hbt]
	\centering
		\includegraphics[width=7cm]{./Figures/Figure_S4.jpeg}
		\caption{Complexity indices (right-handside heatmap) and linear correlation coefficient significance for the time behaviour of Lyapunov exponents (left-handside heatmap)  estimated for the model time series and for a power-low spectrum noise signal.}
	\label{fig:power}
\end{figure}


\clearpage


\subsection{Recurrence plots (RPs)}

A $d$-dimensional phase space trajectory ($d > 2$) can be visualized through a two-dimensional representation of its recurrences. Such recurrence of a state at time $i$ at a different time $j$ is marked within a two-dimensional squared matrix with ones and zeros dots (black and white dots in the plot), where both axes are time axes \citep{Rplots}. This representation is called \emph{recurrence plot (RP)} and has been proposed by Eckmann et al. \citep{eckmann1987}. In formulas, an RP can be expressed as follows:
%
\[
\mathbf{R}_{i, j} = \Theta(\nu_i - ||\mathbf{x}_i - \mathbf{x}_j||), \quad \mathbf{x}_i \in \mathbb{R}^d, \quad i, i = 1, \dots, N
\]
%
where $N$ is the length of the time series $\mathbf{x}$, $\nu_i$ is a threshold distance, $||\cdot||$ is a norm, and $\Theta(\cdot)$ is the Heaviside step function
%
\[ \Theta(z)\begin{cases} 
      0 & x < 0 \\
      \frac{1}{2} & z=0 \\
      1 & z> 0 
   \end{cases}
\]

The RPs structures are indicative of the time evolution of phase space trajectories. A comprehensive introduction to RPs and the interpretain of their structure is given in \citep{Rplots,abraham1989}. Here, we summarize the main definitions and concepts as reported in \citep{Rplots,marwan2002}.

The RPs structure is characterized by large scale (typologies) and small scale patterns (textures).

The typologies in a RP can be (i) a homogeneous, (ii) a periodic, and (iii) a disrupted distribution of recurrent points.\citep{eckmann1987}.
%
Homogeneous RPs are typical of stationary and autonomous systems in which relaxation times are short in comparison with the time spanned by the RP. Homogeneous RPs are common to chaotic and to stochasitc dynamics. Diagonally oriented, periodic recurrent structures (diagonal lines, checkerboard structures), represent oscillating systems.
Fading to the upper left and lower right corners indicate non-stationarity (i.e. the presence of a drift or trend). Finally, white areas or bands in RP are typical in presence of abrupt changes in the dynamics as well as of rare events.

The textures can be single dots, diagonal lines as well as vertical and horizontal lines.

\begin{itemize}
    \item Single, isolated recurrent points can occur if states are rare, if they do not persist for any time or if they fluctuate heavily. 
    %
    \item A diagonal line $\mathbf{R}_{i+k, j+k} = 1$ (for $k=1, \dots, l$, where $l$ is the length of the diagonal line) occurs when a segment of the trajectory runs parallel to another segment, i.e. the trajectory visits the same region of the phase space at different times. The length of this diagonal line is determined by the duration of such similar local evolution of the trajectory segments. In presence of diagonal lines, the process coudl be deterministic with no chaos; if these diagonal lines occur beside single isolated points, the process could be affected by deterministic chaos (if these diagonal lines are periodic, unstable periodic orbits can be retrieved). 
    %
    \item A vertical (horizontal) line $\mathbf{R}_{i,j+k} = 1$ (for $k=1, \dots, v$, where $v$ is the length of the vertical line) marks a time length in which a state does not change or changes very slowly. It seems, that the state is trapped for some time. This is a typical behaviour of laminar states (intermittency). 
\end{itemize}

The textures of a RP are the base of the definition of measure for a quantitative analysis of the RPs, called \emph{Recurrence Quantification Analysis} (RQA) \citep{webber2016,marwan2002,trulla1996}.

The list of the RQA measures, a short explanation of their meaning, and their values we found for the variables of the \emph{B. subtilis} sporulation initiation network, is given in Table \ref{Tab:S5}. DET measures the proportion of recurrent points forming diagonal
line structures parallel to the main diagonal. Lmax, i.e. the length of the longest diagonal line, inversely scales with the maximal 
Lyapunov exponent \citep{eckmann1987,trulla1996}. Positive Lyapunov exponents gauge the 
rate at which trajectories diverge, and
are the hallmark for dynamic chaos. Thus, the shorter the Lmax, the
more chaotic (less stable) the signal. ENTR is the Shannon entropy of the distribution of the length of line segments parallel to
the main diagonal. ENTR is a measure of signal complexity and is calibrated in units of bits/bin to quantify how much information one needs
in order to recover the system. The entropy is small when the length of the longest
segment parallel to the diagonal is short and does not vary much. This has to be
associated with information on determinism. A high entropy is typical of periodic
behavior while low entropy indicates chaotic behavior \citep{fabretti2004,black2002}.

Table \ref{Tab:S5} shows that DET is equal to 100\% for all the molecular species, that means that for all the molecular species all the recurrent points lie on diagonal segments parallel to the main diagonal. This is a typical characteristic of deterministic systems (with and without chaos). However, we also found a significant variability in the mean length (Lmean) of these segments, and more than 50\% of the molecular species with a Lmean smaller than the means value. These molecular species are marked in bold in Table \ref{Tab:S6}. The same set of species exhibits values of Vmean and ENTR below the mean. Of the species indicated in bold in the table, spo0b, spo0bp, spo0a, spo0ap, aa, and ab, also report a value of Lmax below that the mean. There results cofrim again spo0b as a species affected with chaotic dynamics.


\clearpage

\begin{center}
\begin{table}[!hbt]
\textbf{\refstepcounter{table}\label{Tab:S5} Table S\arabic{table}. }{Summary of the recurrence quantification analysis (RQA). RQA quantifies the number and duration of recurrences of a dynamical system presented by its state space trajectory \citep{zbilut2006}. The complexity indices estimated in RQA are as follows. {\bf REC:} recurrence. Percentage of recurrence points in a Recurrence Plot.
{\bf DET:} Determinism. Percentage of recurrence points that form diagonal lines.
{\bf LAM:} Laminar states. Percentage of recurrent points that form vertical lines.
{\bf RATIO:} Ratio between DET and REC.
{\bf Lmax:} Length of the longest diagonal line.
{\bf Lmean:} Mean length of the diagonal lines. The main diagonal is not taken into account.
{\bf Vmax:} Longest vertical line.
{\bf Vmean:} Average length of the vertical lines. This parameter is also referred to as the Trapping time.
{\bf ENTR:} Shannon entropy of the diagonal line lengths distribution
{\bf TREND:} Trend of the number of recurrent points depending on the distance to the main diagonal. TREND measures how the
density of points changes as you move away from the diagonal.}
\begin{center}
\processtable{ }
{\begin{tabular}{lllllllllll}\toprule
Variable & REC & DET & LAM & RATIO & Lmax & Lmean & Vmax & Vmean & ENTR & TREND\\ \midrule
laci\_t & 0.9367 & 1 & 1 & 1.0675 & 7100 & 3437.9311 & 6930 & 6651.7022 & 8.8349 & -1e-04 \\ 
laci & 0.69 & 1 & 1 & 1.4493 & 6700 & 2806.1381 & 5805 & 4623.5748 & 8.6148 & -1e-04 \\ 
laci\_d & 0.2357 & 1 & 0.9999 & 4.2428 & 5477 & 1578.8137 & 3253 & 1708.0701 & 7.9942 & -1e-04 \\ 
kina\_t & 0.2512 & 1 & 1 & 3.9802 & 7500 & 2120.9898 & 3996 & 1884.6019 & 8.0883 & -1e-04 \\ 
{\bf kina} & 0.0722 & 1 & 1 & 13.8473 & 7385 & 1462.127 & 1969 & 548.1873 & 7.233 & 0 \\ 
{\bf dimkina} & 0.0151 & 1 & 0.9997 & 66.2752 & 6695 & 1158.0381 & 578 & 111.1783 & 5.7956 & 0 \\ 
{\bf dimkinap} & 0.1655 & 1 & 1 & 6.0426 & 7100 & 1633.9865 & 2964 & 1154.1871 & 7.6307 & -1e-04 \\ 
spo0f\_t & 0.8701 & 1 & 1 & 1.1493 & 7500 & 3465.3561 & 7062 & 6526.4747 & 8.8484 & -1e-04 \\ 
spo0f & 0.3719 & 1 & 1 & 2.6887 & 6428 & 2151.4713 & 4429 & 2855.3171 & 8.3412 & -1e-04 \\ 
spo0fp & 0.3062 & 1 & 1 & 3.2664 & 7100 & 2226.0215 & 4173 & 2173.9841 & 8.1337 & -1e-04 \\ 
spo0b\_t & 0.9061 & 1 & 1 & 1.1036 & 6300 & 3000.7364 & 6055 & 5709.5431 & 8.6987 & -1e-04 \\ 
{\bf spo0b} & 0.2562 & 1 & 0.9999 & 3.9025 & 5771 & 1731.0719 & 3587 & 1991.606 & 8.1068 & -1e-04 \\ 
{\bf spo0bp} & 0.917 & 1 & 1 & 1.0905 & 7100 & 1689.21 & 6706 & 3276.0912 & 7.0922 & -1e-04 \\ 
spo0a\_t & 0.809 & 1 & 1 & 1.2361 & 7100 & 3168.9958 & 6489 & 5744.8933 & 8.756 & -1e-04 \\ 
{\bf spo0a} & 0.0142 & 1 & 0.9984 & 70.3931 & 5969 & 1168.553 & 540 & 119.7977 & 5.7263 & 0 \\ 
{\bf spo0ap} & 0.0135 & 1 & 0.9991 & 74.034 & 6459 & 1148.5582 & 527 & 104.7233 & 5.6885 & 0 \\ 
spolla\_t & 0.8134 & 1 & 1 & 1.2294 & 7100 & 3182.0755 & 6466 & 5775.7743 & 8.7614 & -1e-04 \\ 
spolle\_t & 0.7918 & 1 & 1 & 1.263 & 7100 & 3142.3768 & 6394 & 5622.2925 & 8.7477 & -1e-04 \\ 
{\bf spollg\_t} & 0.1202 & 1 & 1 & 8.3176 & 7100 & 1528.2029 & 2496 & 853.7365 & 7.5264 & 0 \\ 
{\bf aa}  & 0.1649 & 1 & 0.9998 & 6.0646 & 5141 & 1419.2515 & 2904 & 1439.6496 & 7.8667 & -1e-04 \\ 
{\bf ab} & 0.1791 & 1 & 0.9998 & 5.5831 & 5080 & 1392.4322 & 2847 & 1399.3177 & 7.8454 & -1e-04 \\ 
ac & 0.2921 & 1 & 1 & 3.424 & 6102 & 1852.0501 & 3831 & 2060.3351 & 8.1713 & -1e-04 \\ 
iie & 0.2963 & 1 & 1 & 3.3752 & 6700 & 1868.8112 & 3860 & 1985.3856 & 8.1775 & -1e-04 \\ 
{\bf ga} & 0.006 & 1 & 1 & 165.2942 & 7500 & 948.1588 & 277 & 45.3794 & 5.1612 & 0 \\ 
{\bf gb} & 0.0111 & 1 & 1 & 90.3412 & 7100 & 1071.3033 & 433 & 78.6017 & 5.5533 & 0 \\ \botrule
\end{tabular}}{}\end{center}
\end{table}
\end{center}

\begin{center}
\begin{table}[!hbt]
\textbf{\refstepcounter{table}\label{Tab:S6} Table S\arabic{table}. }{Summary of the distributions of the typologies showed in Table \ref{Tab:S5}.}
\begin{center}
\processtable{ }
{\begin{tabular}{rllllllllll}\toprule
           &  REC      &  DET &   LAM     &  RATIO  & Lmax & Lmean    & Vmax   &  Vmean    & ENTR    &  TREND \\ \midrule
  Min.     &  0.0060   &  1   &   0.9984  &  1.067  & 5080 &  948.2   &  277   &   45.38   & 5.161   &  -1.0e-04   \\ 
  1st Qu.  &  0.1202   &  1   &   0.9999  &  1.263  & 6300 & 1419.3   & 2496   &  853.74   & 7.233   & -1.0e-04   \\ 
  Median   &  0.2562   &  1   &   1.0000  &  3.902  & 7100 & 1731.1   & 3831   & 1985.39   & 8.088   & -1.0e-04   \\ 
  Mean     &  0.3802   &  1   &   0.9999  & 21.626  & 6664 & 2014.1   & 3783   & 2577.78   & 7.656   & -7.2e-05   \\ 
  3rd Qu.  &  0.7918   &  1   &   1.0000  &  8.318  & 7100 & 2806.1   & 6055   & 4623.57   & 8.615   &  0.0e+00   \\ 
  Max.     &  0.9367   &  1   &   1.0000  & 165.294 & 7500 & 3465.4   & 7062   & 6651.70   & 8.848   &  0.0e+00   \\ \botrule
\end{tabular}}{}\end{center}
\end{table}
\end{center}


\begin{figure}[!hbt]
	\centering
		\includegraphics[width=19cm]{./Figures/Figure_S5.jpg}
		\caption{Global aspect of the RPs for the variables of the \emph{B. subtilis} sporulation initiation network.}
	\label{figRP}
\end{figure}
\clearpage 
%%%%%%%%%%%%%%%%%%%%%%%%%%%%%%%%%%%%%%%%%%%%%%%%%%%%%%%%%%%%%%%%%%%%%%%%%%%%%%%%%%%%%%%%
\section{Software}
%%%%%%%%%%%%%%%%%%%%%%%%%%%%%%%%%%%%%%%%%%%%%%%%%%%%%%%%%%%%%%%%%%%%%%%%%%%%%%%%%%%%%%%%
All the computational modules of the analysis presented in this paper have been implemented in R language (https://www.r-project.org/) and is available upon request. The real and the CPU times (in seconds) to process 7,500 time points and 25 time series are: 59754.43, and 36.78, on a Windows 8.1 Notebook PC, Intel Core i7, 16Gb RAM, and 3.1 GHz, and  17237.85, and  28.19 on a Windows 8.1 Desktop PC, Intel Core i3, 16Gb RAM, and 3.6 GHz. The most computationally expensive modules are those for the estimation of recurrence plots, sample entropy, and fractal dimension.


\bibliographystyle{frontiersinSCNS_ENG_HUMS} 
\bibliography{Bib_Lecca_Ihekwaba_Front}


%\bibliographystyle{frontiersinSCNS_ENG_HUMS} %  for Science, Engineering and Humanities and Social Sciences articles, for Humanities and Social Sciences articles please include page numbers in the in-text citations
%\bibliographystyle{frontiersinHLTH&FPHY} % for Health and Physics articles
%\bibliography{test}

\end{document}
